# Supplementary material for: Age, C-reactive protein, and hospital stay Are associated with switching from azithromycin to doxycycline in pediatric macrolide-resistant Mycoplasma pneumoniae pneumonia
Source: Front Pediatr. 2026 Apr 30;14:1785723. doi: 10.3389/fped.2026.1785723 (PMC13171521; doi:10.3389/fped.2026.1785723)
Supplement: Supplementary file 1 [file Table1.xlsx]

## Sheet: Sheet1
additional files
Table 1. Clinical Characteristics of 137 Children with Macrolide-Resistant Mycoplasma pneumoniae Pneumonia by Antibiotic Treatment Strategy
Variables	Total(N=137)	Maintenance Group (n = 72)	Switch Group (n = 65)	Statistic	p
Age,M(Q1,Q3)	5.58(3.96,7.50)	4.50(2.31, 7.13)	6.58(4.79, 8.71)	z:4.005	<0.001
CRP,M(Q1,Q3)	14.60(3.85,28.29)	5.13(1.62, 12.33)	25.29(17.58, 34.91)	z:6.589	<0.001
WBC,M(Q1,Q3)	8.28(6.61,10.71)	8.58(6.84, 10.77)	8.24(6.54, 10.45)	z:0.662	0.508
Neutrophil.count,M(Q1,Q3)	5.03(3.85,6.89)	4.75(3.40, 6.91)	5.42(4.35, 6.85)	z:1.414	0.157
Lymphocyte.count,M(Q1,Q3)	2.25(1.54,3.43)	2.58(1.79, 4.32)	2.00(1.31, 2.89)	z:2.849	0.004
ALB,M(Q1,Q3)	45.50(41.90,48.20)	45.25(42.05, 48.10)	46.10(41.65, 48.45)	z:0.580	0.562
ALT,M(Q1,Q3)	16.00(11.00,22.10)	16.80(12.00, 22.82)	16.00(10.50, 20.00)	z:1.111	0.266
TBA,M(Q1,Q3)	4.50(3.00,7.60)	4.80(3.10, 7.90)	4.20(2.90, 6.70)	z:1.149	0.251
TBIL,M(Q1,Q3)	5.70(4.55,7.50)	5.70(4.62, 7.50)	5.70(4.40, 7.50)	z:0.231	0.818
PCT,M(Q1,Q3)	0.07(0.05,0.15)	0.07(0.05, 0.12)	0.11(0.05, 0.21)	z:2.364	0.018
LDH,M(Q1,Q3)	288.00(248.00,359.00)	291.00(252.00, 341.50)	285.00(238.50, 372.50)	z:0.123	0.902
Fevertop,M(Q1,Q3)	39.30(38.50,40.00)	39.00(37.97, 39.60)	39.50(39.00, 40.00)	z:2.927	0.003
Duration of fever,M(Q1,Q3)	5.00(1.00,6.00)	4.00(0.56, 6.00)	5.00(2.00, 7.00)	z:1.836	0.066
Hospital stay ,M(Q1,Q3)	9.00(8.00,11.50)	9.00(7.00, 11.00)	10.00(9.00, 12.00)	z:3.224	0.001
Antibiotic duration,M(Q1,Q3)	9.00(7.00,11.00)	9.00(6.25, 10.00)	10.00(8.00, 12.00)	z:2.375	0.018
Sex, n(%)				χ2:0.724	0.395
1	60 (43.8%)	34 (47.2%)	26 (40.0%)
2	77 (56.2%)	38 (52.8%)	39 (60.0%)
Mixedinfection, n(%)				χ2:0.592	0.442
0	42 (30.7%)	20 (27.8%)	22 (33.8%)
1	95 (69.3%)	52 (72.2%)	43 (66.2%)
SMPP, n(%)				χ2:4.864	0.027
0	62 (45.3%)	39 (54.2%)	23 (35.4%)
1	75 (54.7%)	33 (45.8%)	42 (64.6%)
Prognosis, n(%)				-	0.223
0	135 (98.5%)	72 (100.0%)	63 (96.9%)
1	2 ( 1.5%)	0 ( 0.0%)	2 ( 3.1%)
Pleural effusion, n(%)				χ2:7.131	0.008
0	117 (85.4%)	67 (93.1%)	50 (76.9%)
1	20 (14.6%)	5 ( 6.9%)	15 (23.1%)
Pulmonary atelectasis, n(%)				χ2:0.247	0.619
0	127 (92.7%)	68 (94.4%)	59 (90.8%)
1	10 ( 7.3%)	4 ( 5.6%)	6 ( 9.2%)
Lung consolidation, n(%)				χ2:1.917	0.166
0	78 (56.9%)	45 (62.5%)	33 (50.8%)
1	59 (43.1%)	27 (37.5%)	32 (49.2%)
Bronchoscopy, n(%)				χ2:5.227	0.022
0	56 (40.9%)	36 (50.0%)	20 (30.8%)
1	81 (59.1%)	36 (50.0%)	45 (69.2%)
Abbreviations: Z: Mann-Whitney test, χ²: Chi-square test, -: Fisher exact; M: Median, Q₁: 1st Quartile, Q₃: 3st Quartile；WBC, white blood cell count; CRP, C-reactive protein; PCT, procalcitonin; LDH, lactate dehydrogenase; ALB, albumin; ALT, alanine aminotransferase; TBA, total bile acids; TBIL, total bilirubin; SMPP, severe Mycoplasma pneumoniae pneumonia. Sex: 1 = male, 2 = female; SMPP: 0 = ge…
